# Supplementary material for: ACSS1 co-opts acetyl-CoA metabolism to drive DNA repair and undermine radiotherapy efficacy in breast cancer
Source: Cell Death Dis. 2025 Dec 18;17(1):119. doi: 10.1038/s41419-025-08300-w (PMC12847742; doi:10.1038/s41419-025-08300-w)
Supplement: Supplementary file 6 — Table S1 [file 41419_2025_8300_MOESM6_ESM.xlsx]

## Sheet: Sheet1
Table S1, Baseline patient characteristics stratified by radiotherapy status
Characteristics	RT (n = 364)	NO RT (n = 282)	P value
PAM50 classification, n (%)			0.647
Basal-like	67 (10.4%)	46 (7.1%)
Luminal A	190 (29.4%)	150 (23.2%)
Luminal B	82 (12.7%)	60 (9.3%)
HER2-enriched	25 (3.9%)	26 (4%)
Age, mean ± sd	56.61 ± 12.084	58.603 ± 13.793	0.055
Pathologic stage, n (%)			0.005
Stage I	74 (11.5%)	51 (7.9%)
Stage II	195 (30.2%)	187 (28.9%)
Stage III	90 (13.9%)	41 (6.3%)
Stage X	5 (0.8%)	3 (0.5%)
Vital status, n (%)			0.007
Deceased	23 (3.6%)	35 (5.4%)
Living	341 (52.8%)	247 (38.2%)
PR status, n (%)			0.65
Negative	105 (16.3%)	91 (14.1%)
Positive	225 (34.8%)	166 (25.7%)
Indeterminate	1 (0.2%)	2 (0.3%)
Unknown	33 (5.1%)	23 (3.6%)
HER2 status, n (%)			0.469
Negative	288 (44.6%)	217 (33.6%)
Positive	42 (6.5%)	40 (6.2%)
Equivocal	3 (0.5%)	5 (0.8%)
Unknown	31 (4.8%)	20 (3.1%)
ER status, n (%)			0.761
Negative	76 (11.8%)	64 (9.9%)
Positive	255 (39.5%)	196 (30.3%)
Unknown	33 (5.1%)	22 (3.4%)
